# Supplementary material for: Genome-Wide Association Study of Non-syndromic Orofacial Clefts in a Multiethnic Sample of Families and Controls Identifies Novel Regions
Source: Front Cell Dev Biol. 2021 Apr 9;9:621482. doi: 10.3389/fcell.2021.621482 (PMC8062975; doi:10.3389/fcell.2021.621482)
Supplement: Supplementary file 1 [file Table_1.XLSX]

## Sheet: test
					AFR		ASIA		EUR		CSA
Locus	BP	rsID	REF	ALT	Study	gnomAD	Study	gnomAD	Study	gnomAD	Study	gnomAD
1p36.13	18960722	rs4920523	G	C	0.285894	0.167661	0.0717791	0.0432633	0.426533	0.407598	0.282314	0.235646
	18966007	rs11583072	G	T	0.482673	0.398961	0.0704353	0.045679	0.434648	0.411606	0.317694	0.255981
	18968714	rs66473764	GT	G	0.320823	0.253505	0.0690691	0.0475309	0.41127	0.390192	0.273103	0.233254
	18971634	rs56675509	G	C	0.163835	0.0856716	0.0737218	0.0474723	0.41577	0.399304	0.252941	0.21875
	18972776	rs9439713	G	A	0.26986	0.186386	0.0751035	0.0475309	0.416132	0.39446	0.266097	0.23031
	18972782	rs10578273	TTC	T	0.331368	0.263496	0.0738434	0.0474723	0.415132	0.394035	0.278399	0.23389
	18976489	rs9439714	T	C	0.157317	0.0853015	0.0775914	0.0480888	0.416053	0.39913	0.255779	0.217184
	18978372	rs4920524	T	G	0.315594	0.267196	0.0786013	0.0460277	0.416076	0.395722	0.279423	0.235437
	18979874	rs742071	G	T	0.491822	0.403939	0.0845653	0.0480888	0.439047	0.414649	0.316741	0.25537
	18986508	rs56075776	G	A	0.38189	0.355139	0.0753176	0.0433168	0.414486	0.401688	0.29192	0.245803
1q32.2	209966629	rs17015217	G	A	0.0046729	0.00584594	0.24039	0.419255	0.0145127	0.0134072	0.223626	0.201205
	209984470	rs75477785	T	G	0.0046729	0.00584326	0.243643	0.418114	0.0145127	0.013328	0.223626	0.205251
	209984824	rs10489343	G	T	0.0046729	0.0060738	0.243643	0.419654	0.0145127	0.0134	0.223626	0.205251
	209985136	rs77037440	C	T	0.0046729	0.00607241	0.243643	0.419876	0.0145127	0.0133946	0.223626	0.203349
	209986054	rs150541980	GTGAC	G	0.0046729	0.00607519	0.243643	0.406407	0.0145127	0.0132578	0.223626	0.205251
	209986747	rs12566152	C	T	0.0046729	0.00606963	0.243643	0.419255	0.0145127	0.0133946	0.223626	0.203349
	209987712	rs35431945	AT	A	0.0046729	0.0060738	0.243643	0.42207	0.0145127	0.0133422	0.223626	0.203349
	209988047	rs10863790	A	C	0.0046729	0.0060738	0.243643	0.418734	0.0146654	0.0132631	0.223626	0.205251
	209988274	rs79384526	A	G	0.0046729	0.00606824	0.243643	0.420299	0.0145127	0.0133422	0.223626	0.205251
	209988527	rs77249837	G	A	0.0046729	0.00606963	0.243643	0.421314	0.0145127	0.0133245	0.223626	0.205251
2p24.3-24.2	16713395	rs6745357	C	G	0.644928	0.671071	0.753699	0.785448	0.300741	0.284979	0.557683	0.510766
	16719006	rs4832651	A	G	0.643541	0.670925	0.735625	0.755013	0.3	0.285332	0.555625	0.509569
	16719679	rs12623437	T	G	0.643541	0.668123	0.735469	0.754693	0.3	0.284854	0.555625	0.509569
	16720373	rs6758077	A	G	0.643541	0.671028	0.735625	0.754078	0.299846	0.284961	0.555625	0.509547
	16724714	rs7571487	T	C	0.643541	0.668591	0.735625	0.752852	0.299846	0.283182	0.555625	0.507246
	16725205	rs4240232	C	T	0.643541	0.670301	0.735625	0.755668	0.299846	0.284856	0.555625	0.51074
	16728158	rs5829553	A	ATAACT	0.641487	0.662785	0.735625	0.746114	0.299539	0.281321	0.555597	0.507212
	16730346	rs7570487	A	T	0.641487	0.67	0.733689	0.751266	0.297872	0.284033	0.555183	0.510791
	16731510	rs555725386	G	A	0.638889	0.670444	0.73367	0.747455	0.297498	0.283053	0.554808	0.5125
	16733928	rs7552	A	G	0.664216	0.692396	0.735888	0.756654	0.298727	0.285638	0.557909	0.513158
2p12	78114852	rs13022252	G	A	0.140327	0.106979	0.0143031	0.000632111	0.157751	0.141367	0.110659	0.0801435
	78115099	rs13027305	C	T	0.140327	0.107102	0.0143031	0.000634518	0.158349	0.141996	0.110758	0.0791367
	78130941	rs35453612	G	A	0.192204	0.133777	0.0166768	0.00310174	0.162101	0.147373	0.118348	0.0909091
	78164356	rs35776657	T	C	0.242424	0.171301	0.0235365	0.000618812	0.191936	0.169382	0.138082	0.106459
	78164940	rs4853357	T	C	0.24125	0.171688	0.0235365	0.000618047	0.191817	0.169386	0.138082	0.106715
	78177403	rs4853358	T	G	0.196615	0.146998	0.0181818	0	0.149009	0.138585	0.109415	0.0825359
	78177488	rs62164740	G	A	0.0781671	0.0343047	0.0158343	0	0.138843	0.13786	0.09383	0.075179
	78215667	rs6730011	T	C	0.257985	0.188919	0.0250896	0.000623441	0.189389	0.16809	0.137441	0.110312
	78266977	rs4853363	GT	TT	0.268262	0.17801	0.0278628	0.000677507	0.185234	0.169692	0.137679	0.135776
	78286601	rs67807370	G	A	0.0935897	0.0378614	0.0214797	0.000618812	0.167974	0.152229	0.106144	0.0837321
5p13.2-13.1	38165922	rs74688930	C	T	0.00120192	0.00148912	0.0398526	0.095679	0.0009375	0.000333289	0.0693945	0.0775656
	38166961	rs184335313	A	G		0.00114653	0.000301932	0	0.000154226	0	0.0626556	0.0777512
	38171538	rs200362697	C	T	0.00603865	0.00138058	0.0527223	0.117756	0.00124533	0.00029074	0.0803523	0.0871212
	38193908	rs7715947	T	C	0.0664336	0.189264	0.0620985	0.122373	0.00173941	0.000932587	0.0977208	0.0990453
	38194558	rs10065578	T	G	0.0664336	0.175149	0.0631241	0.106178	0.00173941	0.000801282	0.0976096	0.0870098
	38197740	rs6876856	A	C	0.0892857	0.230849	0.0559896	0.100617	0.00093081	0.000865743	0.101476	0.102625
	38198830	rs58074299	A	G	0.0824373	0.199358	0.0621547	0.121137	0.00110063	0.00110589	0.098095	0.0911392
	38199384	rs16903872	T	A	0.0881295	0.172564	0.0618982	0.120519	0.00141465	0.000800427	0.0969274	0.0990453
	38200313	rs10038295	G	A	0.0283582	0.11129	0.054799	0.0981481	0.000929368	0.00059976	0.0910587	0.0942721
	38205024	rs181764204	C	T	0.00117096	0.00114574	0.00120048	0	0.000153233	0.000199893	0.0789958	0.0909091
5q35.2-35.1	172827353	rs17075892	C	T	0.0804455	0.076825	0.252221	0.267038	0.296978	0.298275	0.151674	0.212629
	172827954	rs4868270	C	A	0.0835381	0.0755734	0.25438	0.270087	0.3	0.296745	0.152529	0.206444
	172828792	rs12521247	G	A	0.0835381	0.0909339	0.25438	0.291386	0.300624	0.315093	0.152141	0.222938
	172829890	rs112172459	G	A	0.0798526	0.0634921	0.255923	0.244915	0.301904	0.281591	0.151747	0.176282
	172842243	rs71657935	CTATATATT	CTATT	0.112676	0.11297	0.260896	0.27182	0.300154	0.290947	0.156344	0.2
	172842337	rs56295436	A	G	0.113744	0.125089	0.260896	0.27335	0.300154	0.296187	0.156589	0.202555
	172844786	rs72820039	A	G	0.114558	0.127664	0.261167	0.270756	0.295405	0.289734	0.156132	0.197842
	172845597	rs4867710	C	T	0.11215	0.114512	0.25961	0.272896	0.29392	0.290887	0.144007	0.180622
	172845687	rs72820040	G	A	0.11215	0.114069	0.259479	0.272671	0.294091	0.290476	0.143512	0.178998
	172853099	rs72820052	T	C	0.111511	0.128562	0.258557	0.272671	0.294228	0.292295	0.154804	0.199284
8q21.3	88624680	rs77090430	G	A	0.128297	0.0548794	0.189731	0.233251	0.0975534	0.0737089	0.298896	0.299757
	88679032	rs6415439	A	G	0.131265	0.94568	0.187888	0.764594	0.0978631	0.926771	0.300131	0.702864
	88735270	rs7002033	C	A	0.127737	0.822384	0.207597	0.647982	0.0965022	0.568372	0.309984	0.415
	88742899	rs6468999	G	T	0.118932	0.945475	0.193941	0.76375	0.100835	0.924443	0.316366	0.699284
	88743769	rs10090077	T	C	0.149398	0.903992	0.191222	0.765217	0.0924838	0.931672	0.307652	0.704545
	88827729	rs1995727	G	A	0.141355	0.0599264	0.198995	0.240397	0.0621754	0.0396868	0.305968	0.277644
	88831390	rs117876349	A	T	0.133333	0.0522853	0.197158	0.237918	0.0617737	0.0393063	0.301544	0.281401
	88835320	rs56340463	CA	CAA	0.14891	0.0725363	0.19881	0.241751	0.0644266	0.0425532	0.307769	0.260586
	88868340	rs12543318	C	A	0.323598	0.796904	0.554997	0.395782	0.369539	0.674029	0.495542	0.514354
	88887382	rs11784027	A	G	0.300733	0.79556	0.566525	0.392947	0.384498	0.654898	0.504236	0.5086
8q22.2	99251989	rs4735544	C	T		0.00332188	0.000626566	0.000617284	0.00362677	0.0189485	0.123555	0.131265
	99364320	rs151192277	G	A		0.00214184	0.00777977	0.0124688	0.00200555	0.000413337	0.17051	0.151899
	99419834	rs117305304	T	G		0.0029796	0.0168498	0.0487654	0.000615574	0.000266667	0.17818	0.201671
	99481484	rs140487550	GGC	G	0.197133	0.252941	0.380709	0.431009	0.279827	0.344631	0.520773	0.515581
	99483634	rs4398885	A	T		0.00124906	0.00392927	0	0.000306279	0.000144279	0.0592558	0.0928753
	99600904	rs201157948	A	G	0.0357143	0.0214681	0.348981	0.452736	0.104114	0.0966124	0.383532	0.3675
	99712644	rs185266751	A	G		0.00194775	0.00475221	0	0.00061237	0.000266631	0.114127	0.141148
	99759915	rs78819616	A	G		0.00309208	0.158834	0.200865	0.00260417	0.00026656	0.231037	0.203349
	99924199	rs78538239	T	C		0.00286369	0.0371933	0.0937115	0.000926498	0.000266347	0.17382	0.202864
	100062335	rs192846343	A	G		0.00194909	0.00495751	0.00924784	0.000612557	0.000133476	0.0925806	0.145783
8q24.21	129929311	rs56330003	G	A	0.201176	0.117776	0.0310467	0.00184957	0.255736	0.199478	0.166378	0.107399
	129933720	rs72728734	A	G	0.0939759	0.0330124	0.0239503	0.000618047	0.240282	0.186908	0.148139	0.104317
	129935087	rs55847434	G	A	0.198113	0.113355	0.0310467	0.00184957	0.255736	0.199519	0.16613	0.106459
	129941231	rs72728736	G	T	0.21028	0.13031	0.0310467	0.00123762	0.256187	0.199533	0.167823	0.107656
	129942964	rs55865336	G	A	0.21028	0.130425	0.0310467	0.00124069	0.256187	0.200296	0.167823	0.108802
	129944876	rs17241908	C	G	0.21028	0.128411	0.0310467	0.00124378	0.256187	0.199173	0.167533	0.108852
	129964873	rs17242358	G	A	0.154206	0.0630734	0.0334122	0.015625	0.239688	0.184049	0.154532	0.105012
	129976136	rs55658222	G	A	0.154206	0.0624857	0.0334122	0.0166873	0.238957	0.18395	0.154065	0.102625
	129990382	rs72728755	T	A	0.149289	0.0608666	0.0329341	0.0166873	0.235532	0.183153	0.151047	0.102625
	129996585	rs112704402	GCT	ACT	0.286089	0.195417	0.0377764	0.00136426	0.251849	0.217123	0.179175	0.134675
9q33.1	118277246	rs12686079	T	C	0.209112	0.20172	0.293787	0.319083	0.246027	0.224733	0.158742	0.183771
	118277315	rs9408872	C	A	0.209112	0.201263	0.293318	0.319427	0.246257	0.225204	0.158742	0.183771
	118277931	rs71377205	TA	T	0.209112	0.201515	0.293022	0.318912	0.246022	0.223953	0.158781	0.183771
	118277948	rs10982772	T	G	0.209112	0.202108	0.293022	0.320099	0.245796	0.224763	0.158742	0.184211
	118278106	rs10982773	T	C	0.215962	0.208295	0.293022	0.318012	0.246097	0.224453	0.159856	0.183014
	118278616	rs9408873	C	T	0.209112	0.201309	0.293246	0.318238	0.244879	0.225124	0.158618	0.184211
	118278788	rs10982774	A	G	0.211268	0.201124	0.293022	0.321696	0.245947	0.224957	0.159023	0.183771
	118279489	rs9408874	C	T	0.202353	0.192094	0.290925	0.319479	0.184992	0.166218	0.110312	0.125301
	118279910	rs10982776	A	G	0.200234	0.188935	0.290303	0.318859	0.185872	0.166533	0.110079	0.123206
	118282611	rs1013668	G	A	0.195962	0.18904	0.289756	0.318296	0.186139	0.166912	0.110077	0.124105
10q22.2	77141251	rs1259602	G	A	0.00360577	0.992558	0.0455811	0.989493	0.0247762	0.970682	0.177089	0.861575
	77144927	rs1259603	A	C	0.00360577	0.992895	0.0444521	0.989519	0.0240811	0.971648	0.176809	0.86211
	77151597	rs150952246	A	C		0.000689814	0.000921376	0	0.00170754	0.000133583	0.134721	0.0992823
	77221885	rs12412694	C	G		0.000573132	0.00091352	0	0.00278897	6.65956e-05	0.144308	0.100239
	77243217	rs9415100	G	A		0.00229095	0.00584416	0.0049505	0.00345152	0.00019984	0.163593	0.138756
	77298609	rs2043090	A	G	0.00121655	0.0096242	0.0250174	0.0445545	0.0317073	0.044794	0.161413	0.138425
	77341739	rs12415899	C	T	0.00243309	0.00928686	0.0267606	0.0444444	0.0309127	0.0427886	0.161636	0.133652
	77347385	rs16932385	T	G	0.00243902	0.00927198	0.0268172	0.0438813	0.0308723	0.0429714	0.161508	0.134293
	77462334	rs141875246	A	C		0.00171861	0.00151607	0	0.00158983	0.0045951	0.121827	0.120525
	77496871	rs139299151	G	A		0.00172295	0.0018315	0	0.00159286	0.00440646	0.115645	0.124402
10q24.32	104241366	rs117869402	C	A	0.00240964	0.000343721	0.018426	0.032716	0.000769231	0	0.0516675	0.0501193
	104264510	rs180762713	G	A	0.00238095	0.000348028	0.00243605	0	0.000765228	0	0.0462067	0.0483092
	104283510	rs118107597	G	A	0.00238663	0.000343721	0.00306185	0.00309406	0.000766166	0	0.0501263	0.0501193
	104374696	rs76982248	C	T	0.00243902	0.000344274	0.043206	0.0693069	0.000769941	0.00013403	0.0542138	0.0503597
	104406417	rs185409812	C	G	0.00238095	0.000344116	0.00120992	0	0.000459418	0.00013344	0.0448522	0.0513126
	104511568	rs74233282	C	T	0.00246914	0.000458295	0.0937302	0.15	0.00124572	0.00133316	0.0523139	0.052506
	104531488	rs189327131	C	T		0.000347062	0.00454545	0.00310559	0.000765228	0	0.0455471	0.0492788
	104553421	rs17114998	C	G	0.00122549	0.0003438	0.0666667	0.106922	0.00124572	0.00019992	0.0489324	0.0513126
	104567704	rs117393042	C	T	0.00122549	0.000344274	0.0676546	0.108075	0.00124844	0.00133869	0.0482557	0.0518072
	104751570	rs75810873	A	G		0.000801466	0.0239852	0.0500618	0.0030722	0.00446548	0.037748	0.0586124
12q13.2	55499240	rs141606120	T	TC	0.426366	0.39947	0.169856	0.124069	0.33839	0.310535	0.221318	0.22439
	55509690	rs11171278	G	A	0.426402	0.389631	0.172088	0.123762	0.338443	0.309104	0.220739	0.221957
	55510850	rs12303251	A	G	0.404077	0.377218	0.16607	0.12531	0.313139	0.289284	0.206484	0.2
	55526329	rs11171310	A	G	0.42619	0.39173	0.170137	0.122991	0.336369	0.306259	0.217875	0.221292
	55527220	rs10506343	G	A	0.420188	0.368081	0.169923	0.123296	0.336202	0.308969	0.219797	0.221292
	55531426	rs12315240	T	A	0.429412	0.394047	0.169527	0.119403	0.336876	0.308135	0.221918	0.226077
	55531426	rs12315240	T	A	0.429412	0.394047	0.169527	0.119403	0.336876	0.308135	0.221918	0.226077
	55540318	rs866180185	CTTTT	CTTT	0.440048	0.356214	0.179471	0.124	0.347996	0.281319	0.229103	0.257653
	55553675	rs11171338	G	A	0.432941	0.405947	0.170461	0.12236	0.347695	0.335075	0.228518	0.231504
	55577146	rs33939570	ATCT	A	0.369928	0.334218	0.169035	0.120818	0.334763	0.302984	0.218108	0.215686
	55619138	rs34032386	A	AT	0.358942	0.378704	0.161465	0.120076	0.289845	0.297885	0.193179	0.225845
17p13.1	8929693	rs11656074	GT	AT	0.38125	0.412881	0.318678	0.265783	0.307849	0.292318	0.404858	0.416456
	8930219	rs767644428	AACCCAAAACCCAC	A	0.0959716	0.0696928	0.50923	0.547382	0.238555	0.266408	0.196958	0.25
	8930219	rs767644428	AACCCAAAACCCAC	A	0.0959716	0.0696928	0.50923	0.547382	0.238555	0.266408	0.196958	0.25
	8930225	rs7406226	A	G	0.299458	0.324971	0.51797	0.22784	0.301416	0.278061	0.301254	0.237981
	8935416	rs9891446	C	G	0.274533	0.260244	0.249852	0.201852	0.291017	0.257602	0.379024	0.386364
	8936364	rs36047638	G	A	0.23753	0.224022	0.246098	0.198007	0.291335	0.257561	0.374131	0.381579
	8939334	rs147006582	ATC	A	0.187799	0.160997	0.176031	0.163151	0.159376	0.132434	0.304375	0.327338
	8943063	rs9911652	C	T	0.200935	0.180858	0.175044	0.168525	0.159487	0.132333	0.304606	0.33134
	8947708	rs12944377	T	C	0.224178	0.150437	0.732703	0.799625	0.400521	0.426997	0.359708	0.410287
	8948104	rs16957821	C	G	0.392523	0.397177	0.17534	0.16646	0.159639	0.133507	0.324418	0.344869
	8950881	rs371192946	GT	G	0.245215	0.232828	0.174852	0.167694	0.159021	0.132221	0.311353	0.333732
17q21.31-21.32	44958937	rs4968282	A	G	0.421729	0.31502	0.258723	0.310945	0.28506	0.283072	0.34522	0.390887
	44960539	rs55821904	G	A	0.4125	0.3125	0.178742	0.259051	0.274626	0.273581	0.298966	0.33774
	44963324	rs34316808	G	A	0.413486	0.312256	0.253911	0.305452	0.278278	0.278008	0.344405	0.392601
	44965018	rs59404853	C	G	0.422194	0.322391	0.257264	0.305831	0.278556	0.279449	0.34948	0.394737
	44972810	rs7216951	G	T	0.215976	0.189536	0.203087	0.255569	0.172587	0.17281	0.243893	0.305024
	44977040	rs12600562	G	T	0.53125	0.365935	0.626607	0.402605	0.384831	0.642063	0.468116	0.542959
	44985765	rs740616	G	A	0.479381	0.4375	0.625566	0.400374	0.381505	0.644733	0.460724	0.545673
	44987791	rs12453279	G	T	0.502591	0.431651	0.640774	0.37995	0.397428	0.621068	0.466513	0.541063
	44988604	rs4968246	G	C	0.476942	0.437529	0.6293	0.381841	0.386235	0.630057	0.459819	0.546763
	44988703	rs4968247	C	T	0.399533	0.516924	0.593732	0.409091	0.342346	0.666021	0.43524	0.570743
17q23.2-23.3	61043405	rs78022196	G	A	0.241975	0.206491	0.0900243	0.0643564	0.222049	0.246405	0.156014	0.159856
	61043479	rs529577066	ACCACGCACGCGCCC	ACCACGCACGCGCCCCCACGCACGCGCCC	0.392231	0.38294	0.100239	0.057377	0.222846	0.219972	0.178499	0.130564
	61049324	rs72843143	C	T	0.24321	0.208266	0.0919296	0.0674505	0.223251	0.251068	0.156053	0.159905
	61076428	rs1588366	A	G	0.276347	0.237669	0.103193	0.067284	0.222256	0.251068	0.160927	0.162291
	61113589	rs138385307	AT	A	0.247596	0.207864	0.092939	0.0674505	0.222239	0.2501	0.157803	0.159036
	61141953	rs8071332	A	G	0.281324	0.242995	0.109301	0.0760198	0.222597	0.250901	0.163485	0.160287
	61163069	rs10438776	T	C	0.256858	0.218527	0.0998778	0.0759259	0.230136	0.260736	0.16357	0.165468
	61166496	rs17631053	A	G	0.251834	0.209722	0.0983705	0.0756824	0.227301	0.256604	0.159667	0.163876
	61181112	rs17682747	G	A	0.250602	0.209174	0.0967253	0.0748762	0.221827	0.2502	0.157154	0.160671
	61200132	rs7208461	T	C	0.252439	0.219747	0.0963415	0.0759259	0.224945	0.257804	0.159431	0.163484
17q25.3	77267009	rs4239026	C	G	0.436916	0.618457	0.19249	0.831683	0.355026	0.670981	0.45109	0.559666
	77267377	rs1975866	C	T	0.457746	0.573822	0.192785	0.830012	0.353411	0.667251	0.456592	0.548193
	77267514	rs4267357	G	A	0.492991	0.543268	0.192785	0.832921	0.355026	0.67075	0.468177	0.552885
	77268006	rs4239027	C	T	0.473131	0.575563	0.192604	0.832714	0.354873	0.670502	0.464586	0.551313
	77268337	rs2377393	T	C	0.473131	0.578923	0.19249	0.834777	0.354873	0.671183	0.464586	0.551313
	77268377	rs2889620	T	C	0.473131	0.578463	0.191898	0.834158	0.354873	0.670795	0.463967	0.552506
	77268879	rs56149338	G	A	0.472877	0.57837	0.189881	0.831683	0.354651	0.670756	0.464516	0.550239
	77269030	rs898538	G	A	0.472941	0.574942	0.189779	0.831677	0.354651	0.667544	0.464516	0.55036
	77270617	rs1077694	C	T	0.42399	0.648371	0.190179	0.834981	0.355077	0.67101	0.449576	0.563397
	77271006	rs2004381	T	C	0.459112	0.617316	0.366351	0.65718	0.424687	0.607607	0.557207	0.424205
19q13.11	33519927	rs28840750	T	G	0.0767123	0.0818599	0.101776	0.174129	0.0421017	0.0559197	0.0660325	0.0825359
	33525145	rs10409307	A	G	0.22997	0.758266	0.451724	0.46875	0.659292	0.305472	0.366935	0.592233
	33538805	rs11881514	G	A	0.584722	0.610536	0.518553	0.485037	0.269727	0.221181	0.546843	0.517943
	33546283	rs2003950	G	A	0.567568	0.547923	0.566062	0.546086	0.272815	0.220613	0.540583	0.496241
	33565935	rs4805849	G	A	0.539578	0.503862	0.557668	0.517566	0.282886	0.234126	0.539307	0.51348
	33570089	rs7253877	G	A	0.484293	0.455979	0.557838	0.517456	0.284105	0.233528	0.53741	0.510896
	33570744	rs8112722	T	G	0.484293	0.459107	0.557838	0.521656	0.284401	0.237945	0.53741	0.519608
	33572763	rs11084705	A	G	0.484252	0.432692	0.557729	0.502981	0.284516	0.191298	0.537271	0.405063
	33599282	rs3760892	C	A	0.245146	0.170648	0.546186	0.508238	0.267467	0.213356	0.487657	0.479714
	33608733	rs2287681	C	A	0.345794	0.260345	0.546127	0.519231	0.278338	0.2249	0.506686	0.495227
Note: Allele frequencies are shown for the alternate allele, which is the effect allele for purposes of calculating effect size and direction in the case-control association of CL/P. Frequency values are accurate upto 3 decimal places. AFR represents African ancestry, ASIA: Asian ancestry, EUR: European ancestry, and CSA: Central and SouthAMerican ancestry. For each ancestry group, the Study colu…
